# Supplementary material for: Nitazoxanide induced myocardial injury in zebrafish embryos by activating oxidative stress response
Source: J Cell Mol Med. 2021 Sep 17;25(20):9740–52. doi: 10.1111/jcmm.16922 (PMC8505840; doi:10.1111/jcmm.16922)
Supplement: Supplementary file 5 — Table S3 [file JCMM-25-9740-s003.xlsx]

## Sheet: DEGs
Supplementary Table S3. Genes were differentially expressed between NTZ-treated and control groups as determined by the DEGseq package.
Gene ID	Gene Symbol	log2 (NTZ / Ctrl)	Ctrl1 Expression	Ctrl2 Expression	Ctrl3 Expression	NTZ1 Expression	NTZ2 Expression	NTZ3 Expression	Pvalue(NTZ / Ctrl)	Qvalue (NTZ / Ctrl)
100002541	zgc:172053	2.04194	0.74	1.79	1.26	3.44	7.58	4.32	2.15903e-05	0.00174621
751686	slc24a2	-0.870553	7.5	4.6	7.24	3.92	4.08	2.73	1.2908e-05	0.00111501
373866	cbr1	-0.630274	2.23	2.74	3.02	1.84	1.9	1.52	0.000952119	0.0372
100174951	mt2	-1.42143	57	40.24	59.48	21.72	23.3	14.94	3.97164e-15	1.83389e-12
554836	cry1ab	-0.516788	5.19	6.34	7	4.11	4.35	4.76	0.000748284	0.0306507
406844	krt15	-0.538489	110.67	93.64	112.58	75.74	72.66	74.5	2.21779e-10	5.9918e-08
565465	adgrf3b	-1.90132	0.63	0.5	0.76	0.24	0.22	0.06	2.14533e-06	0.00023896
100126128	zgc:173594	2.48513	6.01	7.11	6.8	32.2	48.24	32.69	2.92631e-38	4.1287e-35
563808	rcor3	0.709642	2.7	3.73	2.93	5.05	5.46	5.18	0.000244867	0.0126395
567192	cd59	-0.782925	10.07	8.29	10.2	5.95	6.95	4.09	0.000228141	0.0118971
447810	nt5c2l1	0.624473	12.68	12.17	12.39	17.44	24.05	17.14	2.71435e-06	0.000293335
100321715	ccdc136b	-0.741118	2.79	2.52	2.77	1.95	1.86	1.05	0.00117562	0.0429044
100000156	si:zfos-411a11.2	4.87765	0.16	0.14	0.14	2.57	6.83	3.65	3.55239e-26	3.46986e-23
566120	grk7a	-1.13096	25.84	17.36	24.44	12.06	10.78	8.73	1.10383e-16	5.96446e-14
100006303	gls2a	-0.985612	2.92	2.38	3.35	1.52	1.62	1.32	9.02254e-09	1.87817e-06
553575	gsr	1.88474	13.32	13.44	13.82	49.56	55.3	49.92	8.62789e-86	5.47785e-82
393704	gabra6a	-1.0861	3.25	1.69	3.53	1.88	1.25	0.96	0.00012368	0.00715483
114417	mpz	-0.604887	7.7	6.98	6.63	4.56	4.97	4	1.04744e-05	0.000936649
393719	gnb5b	-0.56809	17.85	15.19	21.84	14.75	12.47	10.65	7.71955e-05	0.00481685
563264	ubtd1a	-0.56725	5.87	5.16	7.7	4.43	3.97	4.13	0.00108901	0.0407915
100002108	npvf	0.663143	8.21	9.29	7.73	15.32	12.43	13.18	3.03313e-05	0.00231319
567654	si:dkey-125i10.3	0.724009	2.31	2.74	3.17	5.48	4.6	4.28	2.29457e-05	0.00184408
566996	si:dkey-11k2.7	7.22695	0.24	0.29	0.27	36.04	46.56	34.26	5.28693e-82	2.23778e-78
393556	gstt1b	0.560419	23.57	20.58	19.56	33.05	32.57	30.49	7.7994e-07	0.0001021
560270	csrnp1a	0.799481	1.68	1.14	1.31	2.48	2.86	2.01	0.000473542	0.0211355
797137	ier2a	0.64669	11.09	9.9	11.03	16.94	20.03	14.3	3.66478e-05	0.00268216
556497	si:dkey-5g14.1	-0.934148	3.88	2.63	4.42	2.16	1.92	1.53	5.03081e-05	0.00341292
100003675	p4ha1b	0.531494	6.47	5.96	6.56	10.46	9.24	8.36	9.63614e-05	0.00581281
140421	jag1a	0.748707	1.46	1.45	1.33	1.95	2.33	2.9	2.08397e-05	0.00169088
554168	myh11a	-0.844436	3.2	1.97	2.53	1.45	1.8	1.13	6.86957e-06	0.000646146
393940	atp2a2a	-0.552248	7.68	7.22	7.54	5.28	5.5	4.74	2.63553e-06	0.000287262
259189	hgd	0.789067	36.83	32.93	38.96	58.25	69.52	63.98	5.57907e-15	2.53011e-12
445277	fhl2a	-0.681357	26.94	19.94	26.83	16.79	17.43	12.26	2.11611e-06	0.000236743
337132	anxa5b	-0.546541	33.8	32.05	35.9	26.71	24.77	19.82	5.05795e-07	7.13621e-05
108192189	si:ch211-113d11.6	4.26299	0	0.06	0.2	1.65	2.23	1.21	7.68923e-07	0.000101179
100329459	slc25a29	-0.89833	3.3	2.96	3.22	1.68	1.76	1.76	2.00779e-05	0.00163955
556082	cabp7b	-0.672326	3.43	3.31	4.05	2.79	2.34	1.8	0.000130218	0.00741482
565326	ankrd24	-0.623495	4.56	4.89	4.68	3.58	3.19	2.61	3.98688e-05	0.00285214
100147904	LOC100147904	-2.54506	0.29	0.13	0.22	0.04	0.05	0.03	3.76982e-08	7.03959e-06
393484	cyp2k18	4.81377	0.34	0.2	0.24	6.69	7.53	8.02	3.05988e-55	8.63431e-52
100003679	keap1b	1.22329	9.38	9.18	8.69	17.44	26.58	20.84	6.36057e-19	4.61523e-16
567234	lrmp	-1.21587	2.59	1.54	3.22	1.12	1.28	0.81	1.76998e-07	2.77472e-05
100329486	LOC100329486	-0.570951	2.14	1.71	2.05	1.51	1.3	1.25	5.74278e-06	0.000558757
352926	gpx1a	0.703585	50.36	52.62	49.85	83.3	86.27	85.07	1.2687e-14	5.55516e-12
323656	her8a	0.535491	11.33	13.08	10.92	15.59	16.5	20.39	0.000380062	0.0177425
402841	adh8b	-0.580802	44.68	35.03	36.82	29.51	22.96	27.24	6.041e-07	8.33789e-05
570579	g6pd	1.18344	6.89	7.32	7.83	17.04	18.37	15.77	1.66183e-30	2.00971e-27
324714	styk1b	0.566096	5.81	6.53	6.44	10.08	9.63	8.75	4.70396e-05	0.00323644
100003029	fgl1	0.864404	6.16	5.17	7.75	11.45	13.03	10.99	1.15141e-06	0.000141262
327635	gnsb	0.644614	3.42	2.37	3.02	4.73	4.54	5.07	2.58702e-06	0.000283189
570638	apoc1	-0.50817	547.35	556.5	496.92	404.82	399.18	349.24	5.22233e-10	1.25502e-07
560210	hsp70l	0.626216	4.08	6.11	5.13	8.96	6.95	8.27	0.000174711	0.00954184
30255	tfa	-0.690537	364.74	216.69	312.41	201.73	173.28	190.16	0.000864479	0.0344652
140633	per2	-2.36327	9.41	15.78	14.84	1.7	2.73	3.48	5.23833e-10	1.25502e-07
406559	cldn5a	0.657607	4.45	4.05	4.25	6.08	7.38	7.08	0.000530838	0.0230842
450084	gss	1.10677	1.3	1.61	1.28	3.38	3.3	2.77	1.37907e-05	0.0011832
394023	pdia2	-1.31779	5.78	2.31	3.84	1.24	1.84	1.79	1.00173e-05	0.000898941
558461	elnb	-1.1852	1.43	1.12	1.27	0.6	0.73	0.38	3.62512e-07	5.31239e-05
368234	plp1b	-0.692897	9.59	8.6	7.56	6.23	5.27	4.69	3.84151e-05	0.00276371
557507	aifm2	1.01377	15.99	15.14	16.47	30.58	33.75	33.81	2.15091e-20	1.8836e-17
570928	ptpdc1b	-0.848864	4.46	2.78	4.91	2.71	2.35	1.84	0.000110825	0.00656062
378713	tktb	0.536443	67.52	60.75	68.24	96.03	99.39	95.67	6.73677e-13	2.47952e-10
573111	tpmt.2	2.19587	0.61	0.16	0.55	1.42	3.6	1.03	7.20568e-05	0.00452959
393561	abcc2	1.46373	6.11	3.98	5.1	12.6	17.05	13.03	1.76574e-24	1.66084e-21
325423	fstl1a	0.732789	17.16	16.78	17.08	25.1	29.48	31.96	1.95771e-09	4.36122e-07
560410	si:ch211-132f19.7	-1.07068	2.04	1.4	2.17	1.26	0.91	0.57	6.05362e-06	0.000580142
565911	mylipb	-0.663128	5.66	6.37	7.01	3.71	4.58	3.99	0.000196846	0.0105913
387529	ldlra	-0.659856	3.11	2.44	3.12	1.57	2.34	1.68	0.000241338	0.0124827
373082	gys2	-0.604784	8.41	5.52	7.84	5.11	4.76	4.74	0.000165533	0.00909927
563265	si:dkey-34l15.1	1.09411	13.48	15.48	15.33	33.27	34.45	29.42	1.10645e-14	4.92973e-12
100317496	lonrf1l	-1.0275	14.81	18.58	19.73	6.95	8.3	11.32	5.39056e-05	0.0036121
101885851	si:dkeyp-57d7.4	-1.70557	8	5.54	6.96	2.17	2.24	2.01	9.97098e-09	2.04212e-06
791526	prl	1.52045	1.62	1.55	1.02	3.34	4.51	4.43	2.51276e-07	3.80791e-05
560802	slc1a2a	-1.20806	4.51	3.93	5.37	2.46	2.05	1.68	1.24315e-10	3.58762e-08
101885512	LOC101885512	1.12109	2.36	2.46	1.6	4.2	5.38	4.71	4.54538e-05	0.00316259
569340	LOC569340	-0.972654	3.44	2.52	3.81	1.79	1.96	1.35	1.7049e-07	2.68929e-05
100537576	si:ch1073-392o20.2	0.518122	7.06	7.66	9.14	12.52	11.94	11.1	0.00119956	0.0436446
550229	sncga	-0.575776	62.07	62.8	62.07	53.54	42.6	32.56	6.04947e-06	0.000580142
393908	tpm1	-0.720819	160.09	129.49	138.15	93.82	97.35	72.04	1.93335e-11	6.13741e-09
790915	elna	-1.17696	2.18	1.73	2.18	1.12	0.91	0.79	3.72752e-11	1.15444e-08
110437775	LOC110437775	-1.46166	50.72	36.54	58.27	19.01	21.07	14.22	1.83374e-17	1.16424e-14
767699	pmt	0.653415	7.48	6.75	7.3	10.94	10.27	13.35	9.0916e-06	0.000833539
100535278	LOC100535278	-0.685447	2.58	1.48	2.42	1.21	1.65	1.24	0.000312447	0.0154976
327369	si:ch73-389k6.1	0.634607	2.42	2.27	2.44	3.09	4.67	3.48	0.00080653	0.0324801
393758	pde6ha	-1.63212	30.12	20.54	26.42	8.9	10.77	5.68	5.82858e-11	1.7834e-08
560411	elmsan1b	0.548099	3.68	3.41	3.32	5.55	5.29	4.72	2.873e-07	4.29193e-05
494572	guca1g	-1.30037	9.99	6.51	8.75	3.15	4.62	2.72	0.000119824	0.00699553
791524	grna	0.964339	0.82	0.58	0.83	1.76	1.33	1.29	0.000127067	0.00730092
406247	gdf11	0.937631	1.47	1.39	1.36	2.29	2.2	4.48	9.19616e-06	0.000840093
30079	btg2	0.750447	21.69	26.04	19.91	36.34	39.62	40.4	2.58367e-11	8.10061e-09
100151256	cmbl	1.48447	10.81	9.26	10.95	28.45	33.21	26.43	1.40624e-29	1.48804e-26
561694	si:ch211-225b11.1	1.29072	2.16	2.52	2.09	5.71	6.36	4.96	1.92236e-17	1.19074e-14
799099	lpin1	-0.559388	19.89	16.79	22.43	12.97	15.25	12.17	4.00924e-06	0.000407274
797361	gngt2b	-0.965878	537.87	409.6	508.64	302.25	292.25	170.55	0.000125462	0.00724145
494158	anxa1c	-0.52196	63.97	69.85	68.78	44.96	40.48	58.8	2.47061e-05	0.00196074
447803	pon1	0.966433	3.64	3.22	4.15	7.5	6.63	7.78	9.22162e-13	3.3456e-10
100331287	LOC100331287	0.587383	1.6	1.5	1.79	2.28	2.47	2.75	0.000756947	0.0309556
282672	fbp1b	-0.58507	63.84	41.97	57.39	41.03	33.32	36.82	4.49793e-06	0.000453292
100384891	ugt1a7	1.14037	9.43	5.1	6.09	13.32	17.65	15.28	5.2215e-10	1.25502e-07
794081	ucp3	1.53389	4.23	2.1	3.47	8.43	12.08	8.42	3.69847e-12	1.26194e-09
393688	slc25a3a	-0.874278	21.58	16.59	22.8	12.43	11.74	9.92	1.3152e-09	3.00908e-07
565793	mmp11b	-0.554162	10.66	8.51	9.54	6.84	6.09	7.03	2.98271e-05	0.00229542
100333708	si:dkeyp-73b11.8	-0.780294	24.31	13.2	23.39	9.87	14.19	12.05	0.000212344	0.0112582
541501	ttc14	0.560156	4.18	4.36	4.48	7.27	6.33	6.03	0.000150391	0.00832101
322481	cel.1	-1.70621	4.39	1.76	2.91	0.62	1.17	1.02	1.01903e-06	0.000127485
30399	tbxta	0.585604	4.06	5.21	4.21	6.47	7.09	7.12	0.000326428	0.0158408
100384897	ugt1a5	-2.12126	1.55	0.62	0.81	0.4	0	0.35	0.000499404	0.0221341
793075	leap2	-3.02249	7	4.57	6.94	0.91	1.15	0.29	1.71443e-05	0.00140905
447866	arrdc3b	0.533068	35.74	25.09	29.9	40.52	47.69	45.64	2.80995e-06	0.000299911
436959	blvrb	0.542599	9.99	11.5	10.18	14.13	16.89	16.13	0.000417469	0.0189893
100334171	slc6a19a.2	0.976326	2.06	1.07	1.57	2.73	4.37	2.33	0.000511254	0.0224245
30435	opn1sw2	-1.01808	240.1	163.12	227.78	132.49	106.96	79.61	2.96423e-05	0.00228813
566599	si:ch211-117m20.4	-1.74868	3.36	1.71	2.79	1.21	0.57	0.61	6.89192e-08	1.19882e-05
503761	bmp6	0.752015	1.6	1.7	1.42	3.2	2.53	2.42	0.00141393	0.0490548
492500	gsto2	1.0708	19.39	19.8	23.8	43.29	48.15	43.82	2.54377e-18	1.70004e-15
30603	sox11b	0.536611	54.58	62.32	57.57	73.08	78.53	106.57	1.10869e-05	0.000968984
321837	keap1a	0.868253	5.15	4.94	5.87	8.65	11.13	9.95	4.08495e-10	1.01707e-07
552940	cavin4a	-0.532392	105.03	103.13	101.75	76.8	70.79	71.64	7.03368e-12	2.31984e-09
559113	zgc:193505	0.621012	32.33	32.74	31.12	50.14	49.48	51.7	4.01183e-10	1.00876e-07
447909	tgm2a	-0.746135	38.4	40.39	39.49	27.75	21.6	22.85	7.27818e-14	2.88807e-11
798527	abcb5	0.836291	5.59	4.66	6.33	9.75	8.7	11.73	1.88379e-10	5.14417e-08
560308	serpinf2a	-0.81404	5.07	3.15	4.95	2.19	2.92	2.53	0.000507966	0.0223963
335651	rbp4l	-0.718883	107.95	88.25	111.12	65.56	70.35	55.09	1.35379e-10	3.86301e-08
402945	dhrs13l1	1.99035	9.45	8.37	8.96	31.15	41.56	35.85	8.96931e-50	1.8982e-46
641422	zgc:123284	5.6939	0	0	0	0.3	0.66	0.75	5.91379e-05	0.00387079
100124594	aspg	0.560596	7.53	8.28	7.19	10.02	11.82	12	1.06118e-05	0.000945608
100001826	si:dkey-8e10.3	-1.16328	2.28	2.35	2.55	1.48	0.83	0.97	0.000288975	0.0145323
100038777	zgc:163022	2.22991	2.4	2.71	3.04	13.2	13.75	12.14	3.25075e-54	7.50509e-51
140429	gnat2	-1.14296	137.92	85.65	139.53	67.81	60.52	39.81	6.26054e-05	0.00404561
368670	dhrs1	0.679227	9.33	7.5	9.93	12.86	18.36	12.51	0.00010957	0.00653202
100144569	dpys	-0.951179	3.55	2.86	4.08	1.82	1.63	2.08	3.9737e-06	0.000405286
567420	slc7a10a	-0.505901	22.24	22.2	24.28	20.93	15.42	13.24	5.85911e-05	0.00386199
322509	acta2	-0.918494	39.01	24.53	28.46	17.25	19.67	12.82	9.49805e-09	1.96108e-06
30671	hsp70.3	0.65184	8.21	10.38	9.04	13.53	17.77	13.11	4.62638e-06	0.000464393
569326	zgc:174855	1.3665	1.4	1.67	2	3.49	4.54	5.2	2.87992e-06	0.000306019
565728	rabgap1l2	0.819439	2.98	2.12	3.19	5.41	4.31	5.22	2.79365e-05	0.002183
436603	agxta	-0.809287	11.58	7.91	9.64	5.65	6.83	4.51	3.23804e-05	0.00243294
550419	zgc:112160	-1.95187	8.45	2.56	7.63	1.2	2.44	1.25	0.00114497	0.0420918
768290	tma7	-0.671949	12	15.81	11.13	9.32	7.48	8.26	0.000101683	0.00609045
431764	cpa4	-1.6362	6.36	1.85	4.32	1.28	1.23	1.59	5.66948e-06	0.000555788
100002893	slc39a8	1.88629	2.61	1.61	2.36	6.45	10.53	7.76	6.01475e-19	4.49266e-16
566465	apoba	-0.608968	15.74	12.29	16.26	11.68	7.78	10.21	7.32647e-07	9.74153e-05
100334082	zmp:0000000906	-1.03324	5.36	4.3	5.43	3.17	1.59	2.78	1.06561e-06	0.000132011
322453	prss59.1	-2.18075	20.99	7.6	13.6	1.56	4.75	3.11	0.000252892	0.0129485
794425	LOC794425	1.83543	0.77	0.38	0.69	2.31	2.31	2.12	6.98726e-07	9.40034e-05
386848	pcp4a	-0.531981	66.79	60.06	64.67	52.97	44.12	38.76	3.67812e-06	0.00037883
386614	pdcb	-0.718227	19.77	13.94	21.41	13.2	11.47	9.57	7.11504e-07	9.51018e-05
323285	scinla	-0.722014	101.4	86.11	104.3	69.81	57.06	54.07	5.52339e-14	2.26245e-11
406539	amy2a	-2.17472	1.34	0.51	1.61	0.26	0.26	0.26	0.00013187	0.00747537
335231	fbp1a	0.683644	16.11	15.67	16.57	25	27.35	26.99	4.56292e-10	1.12505e-07
574006	ompa	-0.766592	7.26	6.12	7.74	5.03	4.48	3.23	0.0012096	0.043947
447923	aqp8a.1	-0.891809	23.12	22.97	25.55	14.68	12.85	12.01	1.04045e-10	3.03716e-08
393668	eno1b	-0.586012	20.66	13.01	20.98	13.26	13.38	10.53	0.000247864	0.0127424
334304	ela2l	-2.0933	11.41	3.56	7.58	1.34	2.39	1.64	2.54645e-08	4.89922e-06
567278	lect2l	-0.872323	9.63	13.3	10.75	7.26	5.62	6.03	0.000196074	0.0105722
393810	pde6hb	-0.838859	89.01	58.67	87.16	48.05	48.43	38.19	2.86095e-07	4.29193e-05
100331428	c3a.4	2.04095	0.11	0.06	0.07	0.56	0.22	0.23	0.000229787	0.0119583
566445	si:dkey-183i3.5	-0.602915	522.31	486.36	544.26	354.44	367.19	323.2	1.42746e-16	7.55248e-14
393542	selenbp1	0.581709	10.58	9.37	10.54	13.9	16.02	16.63	6.4983e-06	0.000620416
83776	cry5	-1.65652	2.46	3.99	3.29	0.55	1.09	1.41	8.62093e-08	1.47931e-05
492810	mfsd2aa	-0.836397	3.06	3.33	3.19	1.95	2.14	1.69	4.71741e-05	0.00323644
553465	sik1	0.891174	7.15	5.92	6.73	15.17	13.48	9.45	1.42989e-10	3.99049e-08
100003906	zgc:112265	-0.715393	17.8	10.67	14.91	8.69	9.52	8.71	1.0643e-06	0.000132011
100331665	LOC100331665	-1.36158	4.17	2.21	2.99	1.47	1.16	1.09	1.37026e-06	0.000164147
100006428	LOC100006428	1.15366	5.06	5.55	5.57	12.09	10.41	14.18	4.0426e-07	5.83328e-05
553169	gstp2	2.68483	15.62	10.32	12.05	64.09	111.2	73.61	2.47042e-18	1.69564e-15
793448	tgm1l3	-2.36571	0.65	0.38	0.57	0.13	0.09	0.1	3.25978e-05	0.0024352
100002173	cbln20	-1.07321	5.61	5.33	7.39	2.85	2.99	3.06	4.9998e-05	0.00340415
558851	cyp4v8	-0.744834	3.42	2.29	3.01	2.07	1.44	1.82	0.00130745	0.0465041
567961	lye	-0.509091	44.62	46.93	44.96	34.98	32.61	30.74	1.16372e-05	0.00101211
556849	entpd5a	-0.802103	2.29	1.65	1.63	1.22	1.16	0.88	0.000350397	0.0165711
553353	si:ch211-202f3.3	0.81636	6.15	7.12	8.41	13.32	13.4	12.28	1.7712e-10	4.88927e-08
554157	ctss2.1	1.60335	3.08	2.94	2.75	9.58	8.6	9.11	1.32018e-14	5.68258e-12
565968	ahsa1a	-0.5946	9.51	10.13	9.91	7.55	4.42	8.1	0.00132112	0.0467286
492328	ankrd9	0.790132	19.91	14.54	17.36	35.97	31.75	24.03	9.64132e-08	1.63234e-05
30239	neurog1	0.657385	7	9.73	7.82	12.04	11.23	16.3	0.000271754	0.0138179
30202	spon2b	-0.560153	16.03	13.24	17.37	11.73	11.8	8.84	0.000273184	0.0138479
140817	cebpd	0.652799	57.4	36.06	47.78	74.22	85.14	67.32	8.92783e-07	0.000113366
553587	apoea	-0.81662	591.38	453.48	552.03	342.45	273.19	311.9	3.37734e-17	1.95688e-14
333974	gclm	0.660405	8.06	8.97	7.71	12.9	13.7	13.35	6.58891e-07	8.99635e-05
405865	ethe1	1.55296	14.28	10.31	13.46	38.96	42.19	32.94	1.03058e-31	1.30863e-28
559754	tmprss13a	1.14201	2.35	1.88	2.16	4.45	5.7	4.25	1.46955e-07	2.36206e-05
100008366	LOC100008366	-0.618566	1.98	1.55	1.91	1.49	1.19	0.94	0.00112229	0.0416372
449816	elovl1a	-0.628993	11.33	12.18	10.73	9	6.69	7.01	2.76604e-05	0.0021681
110438400	LOC110438400	-0.753314	4.3	2.97	3.93	2.83	2.17	1.8	0.000188163	0.0101889
336492	ptgdsb.1	-0.766373	57.71	51.31	70.8	38.23	32.16	37.72	3.63582e-10	9.23354e-08
100873093	nfe2l2b	1.10913	1.04	0.83	2.06	2.21	3.14	3.29	0.000793421	0.0321367
559209	prph2b	-0.912995	48.97	33.05	50.96	28.85	25.7	17.67	0.000598782	0.0253929
793127	c8b	-0.534859	8.89	5.92	7.71	5.77	4.76	5.34	0.0011097	0.0412621
100536033	LOC100536033	1.68915	0.76	1.19	0.77	2.43	3.66	2.54	6.66492e-06	0.000633941
100003342	il12rb2l	-0.613987	2.27	2.09	2.47	1.65	1.7	1.22	0.000345016	0.0164391
100537591	si:dkey-269i1.3	2.30083	0.46	0.17	0.15	0.57	1.23	1.9	0.000573013	0.0244987
447807	slc51a	-0.951589	6.67	4.74	6.08	3.2	3.11	2.93	6.71039e-06	0.000634912
100003232	skida1	0.549179	5.33	6.1	5.99	8.32	8.16	9.56	8.16273e-07	0.000106308
394198	fosab	1.9065	2.3	1.71	1.82	8.58	8.74	5.05	1.36976e-15	6.44193e-13
335409	socs3a	1.18166	1.87	2.7	2.42	4.44	7.34	4.41	8.34509e-07	0.000108128
541344	prdx1	2.25884	38.06	39.46	40.18	178.32	219.09	178.25	9.29789e-112	2.36129e-107
100006523	zgc:198419	1.86541	16.35	12.88	13.35	47.93	60.56	49.46	2.01781e-39	3.20277e-36
100536887	LOC100536887	2.17533	31.66	28.66	29.84	130.69	175.21	110.22	4.88883e-62	1.77367e-58
360151	opn1mw2	1.19667	5.34	6.05	5.34	15.62	12.83	10.84	1.5001e-13	5.86102e-11
100126123	hsp70.1	0.777954	6.73	8.67	7.87	12.57	17.28	10.91	1.3903e-06	0.000164991
393511	stc1l	-0.890931	6.31	7.01	5.97	3.43	2.87	4.34	6.13706e-05	0.0040066
335229	serpinb1l4	-3.44936	1.08	0.37	0.7	0.1	0.05	0.05	0.000292637	0.0146584
103908724	LOC103908724	-0.571363	2.83	2.48	3.16	2.54	1.84	1.47	0.000879603	0.0349584
553552	zgc:109934	1.88571	19.12	18.01	18.03	62.7	82.6	62.56	3.11683e-44	5.27701e-41
108179220	LOC108179220	-0.553916	84.38	84.55	87.58	65.08	63.03	51.3	2.56128e-06	0.000281586
326857	gclc	0.869451	16.02	15.87	15.96	27.81	32.76	28.74	1.84625e-19	1.51249e-16
393787	pcbd1	0.738601	45.38	41.08	45.93	76.27	74.78	75.12	2.80346e-12	9.88843e-10
565117	cel.2	-1.48425	3.2	1.11	1.95	0.98	0.76	0.55	0.000138801	0.00778143
572207	rcvrn3	-0.89822	65.5	47.17	68.84	37.42	38.73	23.39	0.000420992	0.019092
798092	vimr2	-0.790772	5.31	5.77	5.85	4.19	3.31	2.53	1.42459e-06	0.000168273
550406	grk1b	-1.32377	13.54	8.12	15.22	5.38	6.14	3.69	6.22074e-05	0.0040401
554458	zgc:100868	0.844757	10.82	10.07	10.81	20.07	19.67	17.81	2.6461e-16	1.344e-13
393307	maff	0.749777	19.28	18.22	19.6	32.82	34.88	30.46	1.86232e-12	6.66135e-10
317638	igfbp1a	0.714879	10.36	11.18	9.45	14.8	19.28	17.87	3.69651e-07	5.36437e-05
100004133	ddb2	-0.815145	4.72	6.64	6.14	3.32	3.05	4.23	0.00011137	0.00657757
326281	mbpa	-0.663549	15.29	13.83	18.72	12.52	11.02	7.31	4.19012e-05	0.00296209
553366	ccr9a	1.32871	0.41	0.63	0.57	1.67	1.41	1.07	0.00103918	0.0395075
563472	si:rp71-39b20.4	-1.07685	1.3	1.16	1.5	0.86	0.58	0.48	5.03956e-05	0.00341292
406356	tmem41ab	-0.558532	7.27	8.24	9.27	6.8	5.63	4.85	0.00077627	0.0315932
100334344	si:ch211-195b11.3	0.590871	47.93	51.79	48.69	75.19	77.74	75.79	2.5373e-10	6.64301e-08
619193	sult1st5	1.56178	2.23	1.71	2.38	6.06	7.19	5.8	1.43277e-08	2.88782e-06
360209	pvalb9	-0.606182	105.41	94.7	97.06	72.67	53.49	74.07	4.97556e-07	7.07574e-05
108179178	LOC108179178	0.953794	2.23	1.97	2.8	4.72	5.25	3.88	1.38772e-06	0.000164991
402807	pvalb7	-1.14969	48.4	33.25	47.67	21.18	25.04	12.43	0.000382549	0.0177934
564159	ankrd1b	-0.795838	56.45	53.7	68.05	42.26	35.75	27.17	9.45932e-10	2.24513e-07
100330610	si:ch73-181m17.1	4.84443	0.02	0.01	0	0.02	0.23	0.02	0.00140032	0.0487156
445326	akr1a1a	-0.670509	13.14	8.01	10.91	6.24	6.48	7.83	0.0010446	0.039654
436804	rgs8	-0.609014	15.76	14.51	21.26	13.37	11.26	9.94	0.000116357	0.00684028
64264	plp1a	0.844905	2.59	2.95	2.85	4.23	4	7.11	8.57561e-06	0.000791949
100384895	ugt2b1	1.11935	2.27	1.13	1.45	2.65	4.68	3.35	0.000182767	0.00991785
561287	f13a1b	-0.540479	7.17	6.14	6.84	4.99	5	4.18	0.000224857	0.0117742
641488	ugt1a1	2.01743	1.23	0.95	1.51	4.21	5.4	5.47	2.55525e-16	1.32435e-13
568625	si:dkeyp-110c7.4	-1.08828	5.06	4.17	6.38	2.7	2.59	2.21	5.2156e-07	7.31798e-05
100148022	apoda.2	-1.76919	10.29	5.39	10.59	1.88	3.19	2.77	6.43925e-09	1.3515e-06
567608	nrgna	-0.575011	18.31	19.81	20.47	16.54	13.1	10.74	0.000658676	0.0275581
791212	zgc:158296	-0.57495	24.58	26.81	24.45	19.14	17.52	15.51	6.92939e-06	0.000649368
557722	trpm5	-1.00031	0.96	0.66	0.75	0.45	0.54	0.33	0.00110455	0.0411307
436842	tpmt.1	1.43826	8.15	7.4	7.97	20.71	24.42	19.66	5.26616e-18	3.42922e-15
692313	zgc:136461	-3.31208	1.61	1.06	1.71	0.09	0.36	0	0.000126233	0.00726944
30491	c3a.2	-1.74414	1	0.71	0.88	0.31	0.2	0.29	5.05472e-08	9.16926e-06
394093	ambp	-0.637741	81.86	51.14	75.96	49.07	39.44	48.62	2.94954e-06	0.00031211
246092	cpa5	-1.51908	31.74	11.98	24.64	5.87	10.38	7.97	0.000938693	0.0368455
282671	f7i	-0.97538	5.99	4.04	5.5	2.77	2.77	2.53	7.24092e-06	0.000671133
100333177	si:zfos-323e3.4	0.73163	1.17	1.01	0.94	1.51	2.04	1.81	0.000713956	0.0294823
436734	txn	1.16257	69.5	64.83	66.69	147.6	182.05	130.9	2.80083e-22	2.54036e-19
550402	arf4b	2.23005	0.52	0.6	0.35	1.94	2.97	2.13	4.26815e-05	0.0030026
393447	slc35d1b	1.02044	3.09	2.59	2.98	5.62	6.94	5.46	1.3435e-06	0.000161704
445287	hpdb	1.185	33.01	26.21	39.36	69.28	90.32	69	2.91633e-19	2.31448e-16
100307070	s100a11	-0.68868	36.97	39.95	39.69	26.37	27	20.99	5.48535e-05	0.00365878
566658	si:ch211-117m20.5	1.15571	312.65	320.23	312.24	672.29	732.75	749.87	1.40399e-46	2.74276e-43
565099	zgc:193725	-1.28882	32.57	21.42	29.2	14.81	9.4	10.78	3.37389e-09	7.32335e-07
322462	sult6b1	0.698253	40.58	37.17	39.3	58.72	62.95	72.26	7.60231e-11	2.27139e-08
553637	cyp1c1	0.529294	8.82	8.37	10.46	13.41	12.7	14.62	5.15399e-06	0.000511292
245701	igf1ra	0.574305	1.47	1.83	1.58	2.56	2.21	2.46	0.00102541	0.0391599
541497	slc47a1	-0.758603	2.5	2.49	2.39	1.71	1.55	1.22	0.00132983	0.0469715
368620	abcc4	0.752197	3.11	3.69	3.66	6.03	5.79	6.18	3.6327e-10	9.23354e-08
664718	krt1-19d	-0.575575	91.74	69.3	80.55	58.32	56.87	50.51	1.52287e-08	3.04526e-06
555548	pln	-1.42175	1.13	1.03	1.1	0.65	0.2	0.39	0.000148688	0.00824469
100002040	myhb	-1.01211	25.56	19.46	24.47	13.29	13.68	8.25	1.29561e-05	0.00111537
30131	dla	0.575135	9.11	9.07	7.86	11.02	12.09	16.43	3.78962e-05	0.00274192
415164	actc1c	-1.45239	74.25	52.47	72.87	29.07	23.09	22.45	2.77342e-30	3.20153e-27
171481	fabp10a	-0.873977	54.25	28.89	39.13	21.01	27.3	19.86	5.62029e-05	0.00372768
436969	zgc:92630	0.717606	12.37	9.5	12.5	22.05	21.77	14.06	5.72104e-05	0.00378363
100003956	cry1aa	-0.927388	28.2	35.78	34.98	14.8	18.84	19.46	2.46931e-14	1.04518e-11
447843	ctrl	-1.30003	13.71	6.78	10.59	3.31	5.82	3.73	3.40374e-06	0.000355725
110439877	LOC110439877	0.901981	0.51	0.71	0.76	1.39	1.17	1.26	1.65068e-05	0.00136996
101886389	LOC101886389	-1.07465	12.23	9.88	11.43	6.26	5.91	4.12	5.65886e-13	2.11342e-10
100002791	col28a2b	-0.913382	1.2	1.21	1.01	0.7	0.58	0.58	0.000545311	0.0234885
322420	chia.6	1.08136	0.99	1.06	1.32	2.66	2.57	2.07	0.000333361	0.0159953
751668	gck	-2.50553	11.82	6.48	10.53	1.87	1.5	1.81	5.96006e-30	6.58095e-27
324985	lamp1a	0.520285	7.93	8	7.8	10.86	13.34	10.57	3.61292e-05	0.00265184
553969	cyp3a65	2.50584	1.22	1.24	1.5	5.01	11.58	6.33	7.73255e-20	6.54586e-17
550600	her13	0.776717	5.05	5.87	4.57	8.34	7.26	11.52	9.17597e-05	0.00556165
100000223	si:ch211-214j8.1	1.58339	0.53	0.14	0.49	0.94	1.35	1.26	6.58361e-05	0.00421152
108181664	LOC108181664	-0.900739	2.14	2.21	2.34	1.51	1.25	0.92	1.69348e-05	0.00139636
768196	me1	0.625062	5.95	6.28	6.51	9.36	11.22	8.9	3.26982e-05	0.0024352
572200	LOC572200	-0.631088	102.57	121.5	107.21	79.24	76.03	64.05	9.70216e-10	2.28145e-07
100302470	epdl1	0.592899	14.75	9.7	14.12	20.23	19.59	19.54	9.37066e-06	0.000851204
393697	guk1b	-0.56431	25.17	20.63	26.03	20.73	16.4	12.65	0.000227987	0.0118971
337696	cbr1l	1.99169	22.23	19.4	23.96	87.44	95.73	83.27	8.98776e-91	7.60844e-87
436604	uox	-0.692811	26.21	16.15	24.44	11.68	18.7	11.74	0.000441811	0.0198588
541429	aoc2	1.14688	29.73	24.5	28.79	60.29	68.28	59.09	3.36051e-34	4.49176e-31
767756	ugt5a2	4.94077	0.03	0	0.03	0.4	1.34	0.36	3.21598e-05	0.00243074
335530	wu:fj19g03	-0.735621	8.32	7.39	7.82	4.4	5.61	4.42	5.28568e-07	7.37555e-05
553614	itih3a	-0.868225	4.04	2.15	4.39	2.35	1.27	2.29	0.000654731	0.0274382
445114	cdk5r2b	-0.546012	5.52	4.38	5.93	4.01	3.96	3.11	0.00139527	0.0486734
445475	fhl5	-1.48195	2.19	2.55	3.34	1.02	1.01	0.93	8.98571e-05	0.0054856
101887042	LOC101887042	1.17901	1.98	2.46	2.94	5.28	6.87	4.85	3.50589e-10	9.08527e-08
554016	pcdh1g32	0.937029	1.82	2.13	2.08	3.98	3.26	4.53	1.90158e-08	3.77285e-06
100538303	muc13a	0.646771	1.54	1.36	1.93	3.08	2.26	2.38	3.26636e-05	0.0024352
566323	qdpra	1.03629	13.04	9.98	11.82	24.36	24.64	23.98	5.98646e-17	3.36225e-14
140615	fads2	-1.59579	3.49	2.35	3.55	0.97	1.09	1.1	1.08834e-07	1.81838e-05
574008	zgc:112302	-1.07943	5.27	2.56	5.1	1.73	2.62	1.88	0.000317331	0.0155879
100000992	si:ch211-235e9.6	-0.50125	34.72	46.63	35.28	31.29	27.56	25.83	0.00117583	0.0429044
406452	sqstm1	0.865536	24.99	22.43	26.46	42.77	51.13	43.55	6.09007e-17	3.36225e-14
100151589	si:dkey-183j2.10	-1.06707	6.68	5.7	7.73	4.23	3.49	2.12	2.51901e-07	3.80791e-05
554107	ela3l	-2.84703	13.45	5.02	12.74	1.12	1.88	1.42	8.58734e-16	4.11479e-13
566480	si:dkey-12l12.1	-0.705977	6.98	6.88	8.98	5.87	5.03	3.46	0.000313663	0.0154976
564979	wu:fa26c03	1.96283	0.61	0.74	0.64	1.92	1.86	3.95	5.69006e-06	0.000555788
795255	slc38a8b	-1.1735	1.14	1.31	1.44	0.74	0.68	0.35	0.00128882	0.0459705
100537244	myl2a	-0.724921	43.33	35.53	42.66	29.62	25.15	20.63	2.2657e-07	3.46624e-05
436823	pir	1.0442	7.44	6.12	6.93	16.44	13.5	13.29	2.95317e-14	1.22948e-11
100034647	krt17	-1.50821	118.48	119.3	136.19	48.33	38.94	47.2	4.5787e-55	1.16281e-51
541319	crip1	-0.621802	9.92	8.88	12.25	6.85	7.28	6.49	0.000213911	0.0113177
567275	mgst3b	0.918751	78.74	78.46	76.9	134.92	174.77	142.47	9.77633e-19	6.89665e-16
30138	dld	0.525011	5.59	6.69	6.28	7.68	8.25	11.31	0.000534562	0.0231789
64605	htatip2	0.632891	8.3	9.41	10.39	14.99	15.83	13.75	4.01282e-05	0.00286263
322701	serpina1	-0.546541	169.84	108.61	151.94	102.14	94.04	102.69	3.68448e-06	0.00037883
110440016	LOC110440016	2.11726	0.29	0.22	0.03	0.75	0.82	0.86	0.000219889	0.0115617
30582	opn1sw1	-1.01192	638.47	405.23	626.62	331.34	310.74	204.86	0.000138738	0.00778143
563719	foxo4	0.579768	12.33	13.79	12.1	19.76	19.6	19.04	1.08502e-11	3.48798e-09
353225	nrarpb	0.868147	1.75	2.41	1.64	3.38	2.74	4.67	7.92598e-05	0.00493353
792692	aldoca	-0.937054	4.18	2.92	5.29	2.21	3.24	1.26	0.00125694	0.0451502
30503	opn1mw1	-1.51177	343.08	209.1	366.53	140.93	106.11	82.71	4.98723e-07	7.07574e-05
751701	ptgdsb.2	-1.06304	9.57	7.48	10.51	5.93	4.02	3.62	6.19413e-07	8.50304e-05
335716	nme2a	-1.33149	35.9	24.55	31.69	17.83	10.54	9.54	6.0828e-11	1.83903e-08
568482	abcc12	1.37257	0.94	0.55	0.79	1.9	2.49	1.63	4.2462e-09	9.13869e-07
492493	tnni2a.1	-1.48618	42.63	24.71	35.42	14.67	12.83	10.05	5.85228e-16	2.91421e-13
30692	ebf2	0.693414	5.12	6.36	5	7.64	7.32	12.24	0.000119672	0.00699553
557748	ponzr4	-1.0214	7.89	5.49	8.99	4.71	3.3	3.27	2.4931e-05	0.00197242
100170833	zgc:194125	1.05911	4.61	2.54	4.96	7.53	11.58	8.26	9.15955e-05	0.00556165
450018	samsn1b	-0.898634	3.56	2.22	3.67	1.47	1.94	1.71	0.000323122	0.0157808
550276	abhd4	0.502061	11.12	12.88	12.24	15.68	18.19	18.45	0.000144146	0.00804301
568032	rbp2a	-0.600586	92.1	69.7	83.52	56.96	58.96	49.83	2.53216e-06	0.000279594
406304	gadd45ba	0.982959	10.9	8.73	9.75	22.42	22.01	15.01	1.1235e-09	2.61766e-07
494108	ptgr1	0.95626	13.33	11.6	9.72	19.23	26.56	22.87	1.82591e-09	4.10361e-07
100001785	si:dkey-239j18.3	0.545596	20.75	21.79	18.24	27.92	26.33	36.4	8.41081e-05	0.00518449
555724	slc30a10	0.797388	1.77	1.86	1.59	3.13	3.23	3.51	0.000510568	0.0224245
563241	si:ch1073-13h15.3	2.3337	0.28	0.09	0.16	0.82	1.04	0.86	1.4649e-05	0.00123596
558290	si:dkey-30j16.3	-0.519964	6.1	5.6	6.83	5.09	4.43	3.62	0.000144417	0.00804301
436678	arr3a	-0.728205	189.84	153.02	189.47	120.38	117.66	90.57	4.01145e-12	1.34046e-09
403033	cyr61	0.812407	8.33	7.51	8.08	14.73	15.45	12.75	7.56801e-12	2.46407e-09
100008376	wu:fd14a01	-1.39165	31.47	21.53	25.58	12.19	11.24	7.22	3.51285e-08	6.60832e-06
558816	LOC558816	1.92467	2.48	2.94	2.76	12.1	10.38	9.34	5.70478e-14	2.29966e-11
81582	cldnc	-0.572799	6.68	6.08	5.87	3.69	4.86	4.24	0.00142863	0.0494973
550249	tnni2b.1	-0.526859	72.48	63.18	60.31	50.64	50.92	37.33	1.21635e-05	0.00105428
565474	chadla	0.780983	1.9	2.19	1.98	3.1	4.3	3.24	1.0939e-05	0.00096461
445070	cldnk	-0.589159	10.87	11.46	10.3	7.42	7.81	6.23	0.000321186	0.0157468
445282	zgc:92041	-2.03255	38.46	16.12	27.41	4.29	10.02	6.02	3.81138e-05	0.00274982
557029	zgc:158404	1.47015	0.92	0.96	0.81	2.61	2.58	2.5	1.59822e-07	2.55273e-05
114551	pklr	-0.836895	46.14	27.48	38.19	20.37	19.86	23.69	5.40889e-09	1.1447e-06
100007047	gng13a	-1.78948	3.96	3.56	5.33	1.06	2.24	0.51	0.00100231	0.0385092
403010	nr0b2a	0.603756	5.93	4.56	4.85	8.55	9.04	6.27	8.30048e-05	0.00514144
100002104	cbln18	-1.47232	1.19	1.15	1.32	0.46	0.46	0.42	0.000117741	0.00690568
436725	acp5b	1.48276	0.78	0.5	0.85	1.94	1.99	2.15	0.000326276	0.0158408
568448	aco1	0.512401	6.34	5.63	6.39	9.75	9.52	7.5	2.02232e-06	0.000227251
567822	si:ch211-14a17.10	2.92903	0.1	0.03	0.06	0.47	0.68	0.42	1.67758e-06	0.000192529
406762	pgd	1.02755	37	35.22	36.99	70.59	83.34	73.44	3.05326e-29	3.10163e-26
557341	cmklr1	1.49454	1.23	0.71	1.03	2.6	2.9	2.92	2.65218e-06	0.000287841
447879	nmrk2	-1.05742	16.15	15.84	20.06	9.75	8.27	7.73	3.07083e-12	1.06831e-09
431762	mgst1.2	1.30506	7.34	6.03	7.77	14.29	22.64	16.34	8.48724e-16	4.11479e-13
116991	ugdh	1.13241	9.75	10.13	8.82	17.96	24.94	21.33	3.39041e-17	1.95688e-14
79079	cpeb1a	1.33357	0.32	0.58	0.26	1.26	0.93	0.98	0.0010323	0.0393049
553297	cfh	-0.513938	16.74	10.09	14.21	10.11	9.27	9.93	0.000352453	0.0166373
574004	myl4	-0.627163	37.2	34.43	36.76	26.94	24.7	20.23	6.46304e-08	1.13964e-05
559569	egln2	0.722626	0.76	0.68	0.78	1.35	1.21	1.17	0.00099039	0.0381668
799470	zgc:171727	0.863128	3.67	2.33	3.02	6.97	3.09	5.28	0.00116648	0.0426858
368352	cyp2y3	0.694888	21.55	19.81	23.4	34.27	35.19	37.67	4.83486e-13	1.83263e-10
559054	hmgcra	-0.87216	4.05	2.76	4.06	2.07	2.17	1.82	5.76447e-06	0.000558757
100537594	LOC100537594	-0.919354	9.67	6.57	8.44	5.44	4.57	3.36	2.73473e-08	5.22189e-06
563180	g6pca.2	-0.557798	12.25	9.82	10.6	7.69	8.84	6.16	0.000121256	0.0070629
100002038	si:rp71-17i16.4	-0.879136	21.35	16.46	16.23	11.4	9.97	8.71	6.4997e-08	1.13964e-05
566714	tcnl	-1.24901	39.66	27.95	30.6	9.94	20.42	11.75	9.74429e-08	1.63885e-05
436902	tnni1d	-0.843976	17.89	12.68	16.33	10.42	8.1	8.22	3.19899e-07	4.72334e-05
792024	si:ch73-199e17.1	-0.645996	7.63	6.53	8.31	5.18	4.91	5.47	0.000129636	0.00739828
492346	fosb	1.15619	0.36	0.31	0.25	0.75	0.69	0.64	3.0136e-05	0.00230543
557568	ankrd33aa	-1.10682	3.02	1.41	3.01	1.7	1.1	0.73	0.00135821	0.0477083
568821	nyx	-0.839635	5.26	3.53	4.59	3.3	2.43	1.77	0.000122221	0.0070866
449653	stk25a	-0.536973	6.27	6.79	7.8	4.96	5.19	4.58	0.00112307	0.0416372
100004607	apoa4b.3	-1.77069	8.28	4.44	7.15	2.86	1.6	1.6	4.53324e-09	9.67446e-07
569958	s100w	-0.852779	7.23	7.77	8.73	5.13	4.01	4.33	0.000978374	0.037934
393530	mybpha	-1.13732	14.73	11.5	14.7	7.79	6.34	4.81	2.28747e-13	8.80189e-11
550580	sqor	1.46742	23.77	21.1	23.51	61.94	67.03	63.89	2.82992e-55	8.63431e-52
564067	abcb6a	1.23781	0.93	0.95	0.93	2.07	2.57	2.01	1.39693e-10	3.94181e-08
403061	ela2	-2.5199	10.92	3.46	9.85	0.43	2.07	1.76	0.000839932	0.0335392
336655	icn	-0.651501	345.86	488.54	386.48	260.27	291.16	248.06	1.25954e-07	2.09068e-05
100150385	si:ch211-180a12.2	-0.736198	6.98	5.38	7.87	5.25	4.54	2.65	0.000146136	0.00812093
751793	mybpc2a	-1.4456	3.38	2.2	3.57	1.31	1.29	0.86	1.01768e-10	3.00522e-08
796867	arr3b	-1.22352	84.66	63.56	100.02	42.06	39.15	27.51	3.19377e-07	4.72334e-05
751627	rab43	0.628434	2.09	1.68	2.09	3.12	3.77	2.64	5.3266e-05	0.00357869
798694	LOC798694	1.78066	0.27	0.28	0.32	1.05	1.38	0.76	2.92987e-05	0.00227544
563926	per1a	-0.658436	3.54	2.05	3.13	1.93	1.88	1.77	0.00024882	0.0127657
568744	gstm.3	-0.855574	17.29	17.56	15.36	10.79	6.67	10.95	2.81064e-06	0.000299911
541487	plcxd3	-0.512802	8.8	8.1	8.14	7.07	6	4.9	0.000529744	0.0230761
563546	usp21	-1.5114	3.13	2.48	3.38	1.16	1.24	0.82	5.13161e-08	9.24272e-06
101882601	mmp23ba	-0.63478	6.43	6.48	4.69	4.07	3.62	3.75	0.00070955	0.0293481
555812	ucp2	0.524254	102.67	99.08	108.98	138.5	183.54	133.68	1.52598e-06	0.000179416
555317	si:ch211-276a23.5	1.37928	0.69	0.57	0.58	1.47	1.74	1.67	6.82763e-07	9.27243e-05
550522	krt92	-0.656941	155.64	117.78	135	81.77	97.34	85.27	2.4375e-10	6.4482e-08
791613	ugt2a4	4.39155	0.41	0.32	0.6	6.91	12.92	7.88	1.00706e-44	1.8268e-41
387293	mmp13a	0.758345	3.12	3.09	2.77	4.9	4.46	6.14	0.000393208	0.0181232
65228	aspn	-0.589236	11.99	11.49	13.17	9.49	8.33	7.12	1.45572e-05	0.00123231
436651	zgc:92066	1.07028	338.47	347.51	330.89	672.2	774.6	736.24	9.98809e-39	1.4921e-35
570338	aasdh	0.914092	0.8	0.85	0.78	1.56	1.6	1.52	0.000110672	0.00656062
393939	atf3	0.921837	3.26	3.54	3.03	5.54	8.28	5.21	8.84484e-07	0.000112876
553612	mpeg1.2	0.61776	3.54	3.74	3.34	5.79	5.39	5.47	7.19319e-05	0.00452959
445201	cant1b	0.671474	9.86	8.23	9.03	12.46	18.32	13.97	5.34125e-06	0.000527807
563117	si:dkey-174m14.3	-0.552228	7.7	7.25	8.55	6.41	5.04	4.82	1.68038e-05	0.00139007
140634	cyp1a	1.14031	15.26	18.1	16.81	31.52	31.11	50.15	1.64071e-05	0.00136615
58054	pim2	0.559546	3.96	3.8	4.18	7.3	5.42	5.31	0.000696246	0.0288919
554477	pfkfb3	0.535307	4.78	4.11	5.46	6.5	8.49	6.37	0.000946182	0.0370822
378438	selenow2b	0.893324	29.34	26.34	31.49	55.07	58.62	51.82	2.84621e-17	1.72101e-14
79381	gstp1	1.79821	434.75	398.43	416.66	1319.45	1666.96	1453.22	9.98536e-85	5.07176e-81
336380	si:dkey-242g16.2	0.564426	5.73	4.34	5.73	8.83	7.42	7.62	0.000732038	0.030131
393691	calb2a	-0.586165	106.03	91.14	108.08	78.43	74.64	55.08	1.6505e-07	2.61975e-05
559531	mxd4	0.589595	2.94	3.09	3.26	5.59	4.93	3.78	6.83988e-05	0.00435125
100004954	ponzr3	-0.985084	10.64	9.1	9.87	5.61	5.73	3.99	1.45531e-05	0.00123231
64671	cmlc1	-0.568079	18.79	17.04	16.12	11.61	12.46	11.78	0.000758562	0.0309718
570354	apoa4b.2	-0.71348	147.01	94	143.71	93.1	66.61	82.47	3.12684e-08	5.92606e-06
100002917	abcc6b.2	-1.16976	1.11	1.3	1.22	0.63	0.6	0.48	1.18826e-06	0.000145082
327506	ckmt2a	-0.668544	110.82	87.78	108.19	76.94	66.75	53.88	3.30359e-09	7.23258e-07
563663	serpinf2b	-0.651975	27.11	17.91	23.88	14.86	14.32	15.56	1.55032e-06	0.000181437
556445	gls2b	-1.37087	1.15	0.82	1.45	0.32	0.59	0.44	0.00106104	0.0400986
767662	slc25a38a	1.71996	1.68	1.48	0.89	4.58	5.9	3.16	1.41362e-08	2.87202e-06
100329748	LOC100329748	-0.94824	6.43	4.15	6.03	3.36	3.04	2.4	1.35225e-09	3.06622e-07
65223	prss1	-1.58394	58.21	27.77	45.29	8.13	20.81	15.44	0.00114528	0.0420918
100002060	masp1	1.04891	2.93	2.78	2.11	3.95	4.15	8.88	3.01387e-05	0.00230543
791218	aifm4	2.37168	6.88	6.6	6.08	33.57	37.17	32.91	3.68969e-93	4.68517e-89
449685	zgc:136410	-0.501783	26.76	22.44	27.42	18.97	15.69	20.68	0.000835944	0.0334325
492356	mybpc1	-0.716179	11.94	9.49	12.79	8.32	7.94	5.01	1.60292e-06	0.000186733
563753	mmp11a	-0.559131	4.65	5.24	5.92	3.54	3.79	3.64	0.00121991	0.0441323
564906	MGC174155	1.15959	5.49	7	3.91	10.07	12.49	14.85	4.45652e-08	8.20129e-06
567858	ponzr1	-0.687805	12.4	13.34	11.84	8.36	9.27	6.3	0.00095161	0.0372
322372	fah	0.738343	30.95	27.73	31.03	51.92	52	48.58	3.87751e-19	2.98404e-16
768287	desmb	-1.31675	3.38	1.75	2.61	1.14	1.18	0.85	3.04437e-05	0.00231481
100000832	LOC100000832	1.13234	1.22	1.23	1.64	3.7	2.47	3	1.63853e-06	0.00019001
100037325	ucmaa	-1.43133	4.97	3.86	4.67	2.47	1.21	1.48	0.00139447	0.0486734
100003900	chia.5	2.58422	0.29	0.36	0.26	1.03	2.62	1.89	2.14993e-08	4.1679e-06
445283	ciapin1	0.622149	21.85	25.89	25.93	34.94	42.85	37.87	3.63977e-07	5.31239e-05
322379	wu:fb59d01	-0.936382	10.67	5.4	7.74	4.34	4.61	3.76	6.36626e-05	0.00409398
555432	crema	0.636669	9.25	6.92	7.81	11.64	14.56	11.46	1.68299e-06	0.000192529
